# Supplementary material for: Persistence of a declining anuran species across its distribution
Source: PLoS One. 2025 Sep 22;20(9):e0332991. doi: 10.1371/journal.pone.0332991 (PMC12453189; doi:10.1371/journal.pone.0332991)
Supplement: S1 File — S1 Appendix. Sources of Ornate Chorus Frog observation records. S2 Appendix. Examples of three buffer sizes to delineate Ornate Chorus Frog populations and sensitivity of persistence models to buffer size. S3 Appendix. Using the North American Amphibian Monitoring Program database to guide selection of non-target species to be used as an index of search effort. S4 Appendix. Predicting environmental suitability for Ornate Chorus Frogs using MaxEnt. S5 Appendix. Number of species detections per year (1900–2024) and relationship between observation date and persistence probability. S6 Appendix. Impact of predictor variables on probability of persistence. (ZIP) [file pone.0332991.s001.zip]

Archive with 7 entries (6 files):
- supporting_information_R1_clean/
- supporting_information_R1_clean/S1_Appendix.docx
- supporting_information_R1_clean/S2_Appendix.docx
- supporting_information_R1_clean/S3_Appendix.docx
- supporting_information_R1_clean/S4_Appendix.docx
- supporting_information_R1_clean/S5_Appendix.docx
- supporting_information_R1_clean/S6_Appendix.docx
